# Supplementary material for: What Are the Functional Roles of Piwi Proteins and piRNAs in Insects?
Source: Insects. 2023 Feb 14;14(2):187. doi: 10.3390/insects14020187 (PMC9962485; doi:10.3390/insects14020187)
Supplement: Supplementary file 1 [file insects-14-00187-s001.zip]

Archive with 1 entries (1 files):
- insects-2191526-supplementary.xlsx
