# Supplementary material for: What Are the Functional Roles of Piwi Proteins and piRNAs in Insects?
Source: Insects. 2023 Feb 14;14(2):187. doi: 10.3390/insects14020187 (PMC9962485; doi:10.3390/insects14020187)
Supplement: Supplementary file 1 [file insects-14-00187-s001.zip › insects-2191526-supplementary.xlsx]

## Sheet: Sheet1
	Species	Ago3	Other PIWIs	References
	Drosophila melanogaster	1	2 (Aubergine and Piwi)	Discrete small RNA-generating loci as master regulators of transposon activity in Drosophila
	Aedes aegypti	1	7 (Piwi 1-7)	PIWIs go viral: arbovirus-derived piRNAs in vector mosquitoes
	Aedes albopictus	1	6 (Piwi 1/3, Piwi2, Piwi4-7)	Polymorphism analyses and protein modelling inform on functional specialization of Piwi clade genes in the arboviral vector Aedes albopictus
	Culex pipiens	1	7	Comparative genomics of small RNA regulatory pathway components in vector mosquitoes
	Anopheles gambiae	1	2	Comparative genomics of small RNA regulatory pathway components in vector mosquitoes
	Bombyx mori	1	1 (Siwi)	Developmentally synchronized expression of two Bombyx mori Piwi subfamily genes, SIWI and BmAGO3 in germ-line cells
	Trichoplusia ni	1	1 (Siwi)	The genome of the Hi5 germ cell line from Trichoplusia ni, an agricultural pest and novel model for small RNA biology
	Spodoptera frugiperda	1	5 (Piwi1-5)	The piRNA pathway is required for nucleopolyhedrovirus replication in Lepidoptera
	Locusta migratoria	1	2	Piwi/piRNAs control food intake by promoting neuropeptide F expression in locusts
	Bemisia tabaci	1	3	The draft genome of whitefly Bemisia tabaci MEAM1, a global crop pest, provides novel insights into virus transmission, host adaptation, and insecticide resistance
	Diaphorina citri	1	1	Improved annotation of the insect vector of citrus greening disease: biocuration by a diverse genomics community
	Acyrthosiphon pisum	2	8	Expansion of genes encoding piRNA-associated argonaute proteins in the pea aphid: diversification of expression profiles in different plastic morphs
	Rhodnius prolixus	1	3	Transcriptomic and functional analyses of the piRNA pathway in the Chagas disease vector Rhodnius prolixus
	Tribolium castaneum	1	1 (Piwi/Aub)	Exploring systemic RNA interference in insects: a genome-wide survey for RNAi genes in Tribolium
	Sitophilus oryzae	1	1	The transposable element-rich genome of the cereal pest Sitophilus oryzae
	Apis mellifera	1	1 (Piwi/Aub)	Identification of two piwi genes and their expression profile in honeybee, Apis mellifera
